# Supplementary material for: Vertebrate SLRP family evolution and the subfunctionalization of osteoglycin gene duplicates in teleost fish
Source: BMC Evol Biol. 2018 Dec 13;18:191. doi: 10.1186/s12862-018-1310-2 (PMC6293640; doi:10.1186/s12862-018-1310-2)
Supplement: Supplementary file 1 — Accession numbers of all protein sequences used in this study. (XLSX 16 kb) [file 12862_2018_1310_MOESM1_ESM.xlsx]

## Sheet: SLRPs in reference species
A- SLRP family members in reference species
	Homo sapiens	Latimeria Chalumnae	Lepisosteus oculatus	Danio rerio	Dicentrarchus labrax	Callorhinchus milii	Rhincodon typus
Prolargin (PRELP)	CAG47066	XP_006002320	XP_006628522	CAP08015	DLAgn_00091620	SINCAMP00000014040	XP_020368858
Keratocan (KERA)	AAC17741	XP_006009491	XP_006633622	NP_001020719	DLAgn_00208620	SINCAMP00000020972	XP_020390018
Osteomodulin (OMD)	AAQ89231	XP_005987117	XP_006631164	XP_686160	-	NP_001279178	XP_020392081
Lumican (LUM)	NP_002336	XP_006009488	XP_006633679	NP_001002059	DLAgn_00208610	SINCAMP00000020965	XP_020376149
Lumican Like (LUML)	-	XP_006002319	XP_006628625	NP_001018560	DLAgn_00091630	SINCAMP00000014037	-
Fibromodulin (FMOD)	NP_002014	XP_006002318	XP_006628521	XP_001338027/NP_001025243	DLAgn_00129220/DLAgn_00091640	SINCAMP00000014034	XP_020392147
Decorin (DCN)	CAG46744	XP_006004204	XP_006633679	CAP08010	DLAgn_00208600	SINCAMP00000020961/SINCAMP000000140035	XP_020376150/XP_020391537
Biglycan (BGN)	BAD97022	ENSLACP00000011654	XP_006625675	CAP08017/NP_001002227	DLAgn_00130090	-	-
Asporin (ASP)	AAQ88695	XP_005987121	XP_006631163	NP_571788	DLAgn_00097150	NP_001279185	XP_020392082
Epiphycan (EPYC)	NP_004941	XP_006009490	XP_006633678	CAP08006	DLAgn_00208630	SINCAMP00000020978	XP_020390016
Opticin (OPTC)	NP_055174	XP_006002321	XP_006628617	ABB53599	CBN80959	-	-
Nephrocan (NPC)	-	ENSLACP00000007211	ENSLOCP00000021191	-	-	SINCAMP00000007392	XP_020388354
Podocan (PODN)	ENSP00000379212	ENSLACP00000005925	ENSLOCP00000007468	ENSDARP00000021410	DLAgn_00154100	XP_007901900	XP_020368795
Podocan-like (PODNL)	ENSP00000440080	XP_014342806	-	-	-	-	XP_020371766
Chondroadherin (CHAD)	ENSP00000258969	ENSLACP00000016812	ENSLOCP00000013243	ENSDARP00000066263	DLAgn_00105210	SINCAMP00000006076	XP_020385308
Chondroadherin-like (CHADL)	ENSP00000392046	ENSLACP00000015760	-	ENSDARP00000127208/ENSDARP00000129006	DLAgn_00098960/DLAgn_00187810	SINCAMP00000018019	XP_020386904
Nyctalopin (NYX)	ENSP00000367465	ENSLACP00000010128	ENSLOCP00000002448	ENSDARP00000083002	DLAgn_00054500	SINCAMP00000026506	XP_020383388
Tsukushi (TSKU)	ENSP00000482145	ENSLACP00000006201	ENSLOCP00000001177	ENSDARP00000113704	DLAgn_00030130	SINCAMP00000026678	-

## Sheet: ECM like sequences
B- ECM-Like sequences
	Extracellular matrix protein X like (ECMXL)	Extracellular matrix protein X (ECMX)	Extracellular matrix protein 2 (ECM2)	Extracellular matrix protein 2 like (ECM2L)
Homo sapiens	-	chr.X: 152746010-152752256	AAI05959	-
Sarcophilus harrisii	-	XP_023362631	-	-
Gallus gallus	-	-	ENSGALP00000007468	-
Xenopus tropicalis	-	XP_017952428/ENSXETP0000028305	ENSXETP00000045217	-
Anolis carolinensis	-	-	ENSACAP00000008912	-
Mus musculus	-	-	NP_001012324	-
Latimeria Chalumnae	-	XP_006002571	XP_005987126	XP_014348839
Lepisosteus oculatus	-	XP_006625676	XP_006631162	XP_015208266
Callorhinchus milii	-	-	SINCAMP00000021541/SINCAMP00000021532	XP_007893641
Rhincodon typus	-	-	XP007893641	XP_020379054
Danio rerio	XP_690189	NP_001124118	XP_686507	ENSDARP00000104802
Dicentrarchus labrax	DLAgn_00130100	-	DLAgn_00097170	LGx:12382762:12386620
Cyprinus carpio	KTG45210	XP_018936160	KTG33066	-
Sinocyclocheilus grahami	XP_016138659	XP_016046026	XP_016129960	XP_016106379
Pygocentrus nattereri	XP_017537008	-	XP_017560287	-
Astyanax mexicanus	XP_007250071	XP_022526658	XP_007229662	-
Salmo salar	XP_013990072	XP_014001235	XP_014023862	-
Oryzias latipes	XP_023812411	-	XP_023810454	XP_011489463
Ictalurus punctatus	XP_017342827	XP_017323840	XP_017305650	-
Paralichthys olivaceus	XP_019951597	-	XP_019952200	XP_019947769
Oreochromis niloticus	-	-	XP_019214667	XP_005451658

## Sheet: Osteoglycin sequences
C- Osteoglycin sequences from vertebrates
Species	Osteoglycin 1 (OGN1)	Osteoglycin 2 (OGN2)
Homo sapiens	NP_054776	-
Gorilla gorilla gorilla	XP_004048314	-
Pongo abelii	NP_001125484	-
Bos taurus	AAI02527	-
Equus caballus	XP_001918010	-
Ovis aries	XP_004004124	-
Ceratotherium simum simum	XP_004442782	-
Tursiops truncatus	XP_004313640	-
Orcinus orca	XP_004284166	-
Mus musculus	NP_032786	-
Cricetulus griseus	XP_003505386	-
Rattus norvegicus	NP_001099573	-
Gallus gallus	NP_989540	-
Taeniopygia guttata	XP_002193114	-
Ficedula albicollis	XP_005052963	-
Xenopus (Silurana) tropicalis	ENSXETT00000045198	-
Pelodiscus sinensis	XP_006127625	-
Chrysemys picta bellii	XP_005279975	-
Latimeria Chalumnae	XP_005987115	-
Lepisosteus oculatus	XP_006631165	-
Danio rerio	NP_001013588	ENSDARP00000048890
Dicentrarchus labrax	DLAgn_00129310	DLAgn_00097140
Gaddus morhua	ENSGMOT00000003141	ENSGMOT00000004743
Astyanax mexicanus	ENSAMXP00000005237	ENSAMXP00000013872
Salmo salar	ACI68238	ACM08413
Oryzias latipes	XP_004086171	-
Oreochromis niloticus	ENSONIT00000000620	XP_003438910
Takifugu rubripes	XP_003963432	XP_003973066
Callorhinchus milii	SINCAMP00000021567	-
Rhincodon typus	XP_020377273	-
